# Supplementary material for: Conformational surveillance of Orai1 by a rhomboid intramembrane protease prevents inappropriate CRAC channel activation
Source: Mol Cell. 2021 Dec 2;81(23):4784–4798.e7. doi: 10.1016/j.molcel.2021.10.025 (PMC8657799; doi:10.1016/j.molcel.2021.10.025)
Supplement: Table S1. Transmembrane domain sequences used in the screen, related to Figure 1 — Amino acid sequences of the TMDs and surrounding regions from indicated proteins that were used in the AP-TMD screen. [file mmc2.xlsx]

## Sheet: Sheet1
Table S1: Transmembrane domain sequences used for the Screen in Figure 1
	Gene name	TMD region (+ 7AA out/3AA in)
	241RIK	SFSPTTPITGITAGLVLLPVLVTGGLSATIPLEY
	A2RSL7	VSSVFLRGLIQGIVYGAIASALFLFFLVVLVMKM
	ADAM17	GKFLADNIVGSVLVFSLIFWIPFSILVHCVDKK
	ADAM1a	DEEVNLKVMVLVVPIFLVVLLCCLMLIAYLWSE
	ADAM2	YRSKSPRWPFFLIIPFYVVILVLIGMLVKVYSQ
	ADAM26	LPLSHSKWIVYILIVLDVCIVIIIYLFSFYKLS
	ADAM28	ENSATVFHFSIVVGVLFPLAVIFVVVAIVIQRQ
	ADAM29	TNKKKHFFYLLLLQLIILACLLSCLLWLLFNIK
	ADAM6	IKQNLEPVVYLRILFGRIYFLFVALLFGIATRV
	AMN	ELNQSSSGAGLAGGVAALVLLALLGTVLLLLHRS
	AREG	DKDLSKIAVVAVTIFVSAIILAAIGIGIVITVHL
	ASIC1	KAYEIAGLLGDIGGQMGLFIGASILTVLELFDYAYEVIKHRLCRR
	ASIC4	AAYGLSALLGDLGGQMGLFIGASILTLLEILDYIYEVSWDRLKRV
	ASIC5	KAVSVPELLADVGGQLGLFCGASLITIIEIIEYFFTNFYWVLIFF
	ATRAID	KCMRQGSFSLLMFFGILGSTTLAISILLWGTQR
	ATRN	QHSNFMDLVQFFVTFFSCFLSLLLVAAVVWKIK
	BACE1	PQTDESTLMTIAYVMAAICALFMLPLCLMVCQWR
	BACE2	ALNEPILWIVSYALMSVCGAILLVLILLLLLPLH
	BCAM	VAPQTAQAGVAVMAVAVSVGLLLLVVAAFYCMRR
	BTC	FYLQQDRGQILVVCLIVVMVVFIILVIGVCTCCH
	C11ORF24	TPSLVNKMLLLVVLLVGVTLFIAVLVMFALQAY
	C17ORF80	CNTTIKKSGVGGLTMLFAGYFILCCNWSFKHLKL
	CADM3	VPSSSSTYHAIIGGIVAFIVFLLLILLIFLGHY
	CD248	QSQRDDRWLLVALLVPTCVFLVVLLALGIVYCT
	CD276	QPLTFPPEALWVTVGLSVCLVVLLVALAFVCWRK
	CD4	LSRGVNQTVFLACVLGGSFGFLGFLGLCILCCV
	CD40	LKSRMRALLVIPVVMGILITIFGVFLYISGQET
	CD93	DGQNLLLFYILGTVVAISLLLVLALGILIYHKR
	CDH1	AAGLQVPAILGILGGILALLILILLLLLFLRRR
	CDH10	LPAGLSTGALIAILLCIIILLVIVVLFAALKRQ
	CDH12	LPVGLSTGALIAILLCMVILLAIVVLYVALRRQ
	CDH2	GAGLGTGAIIAILLCIIILLILVLMFVVWMKRR
	CDH24	SPTGLSTGALLAIVTCMGTLLALVVLFVALRRQ
	CDH26	EPSDTWLLWWALSPVGAALMVLSAALLCLLRCS
	CDH3	PRPWKGGFILPILGAVLALLTLLLALLLLVRKK
	CDH4	AAAGLGTGAIVAILICIVILLIMVLLFVVWMKR
	CDH6	HPTGLSTGALVAILLCIVILLVTVVLFAALRRQ
	CEACAM19	PVHAGITVAIIIGSLAIGSLLVCGIAYVLVTRSR
	CLDN16	YKFGWSCWLGMAGSLGCFLAGALLTCCLYLFKDV
	CLEC14A	FDTSSTVVFILVSIAVIVLVVLTITVLGLFKLC
	CNTNAP2	RNGVNRNSAIIGGVIAVVIFTILCTLVFLIRYM
	CRB1	LDLADDRLLGIFTAVGSGTLALFFILLLAGVAS
	CSMD1	HYQGTSSGSVAAAILVPFFALILSGFAFYLYKHR
	CSPG5	SIITDFQVMCVAVGSAALVLLLLFMMTVFFAKK
	DLK1	LLTEGQAICFTILGVLTSLVVLGTVAIVFLNKC
	DLL1	SQGGPFPWVAVCAGVVLVLLLLLGCAAVVVCVR
	DLL4	GLPPSFPWVAVSLGVGLVVLLVLLVMVVVAVRQ
	DNER	TNMPRHSLYIIIGALCVAFILMLIILIVGICRI
	DSC1	PNIILGKWAILAMVLGSALLLCILFTCFCVTTT
	DSCAM	LTTNEGLKILVTISCILVGVLLLFVLLLVVRRRR
	EGF	GYGQKHDIMVVAVCMVALVLLLVLGMWGTYYYRT
	EGFR	SGPKIPSIATGIVGGLLFIVVVALGIGLFMRRR
	EPHA1	RSLTGGEIVAVIFGLLLGIALLIGIYVFRSRRG
	EPHA7	SSEQNPVIIIAVVAVAGTIILVFMVFGFIIGRR
	EPHRINB2	LGSEVALFAGIASGCIIFIVIIITLVVLLLKYR
	EPIGEN	AVDSYEKYIAIGIGVGLLISAFLAVFYCYIRKR
	ERBB2	QRASPVTFIIATVVGVLLFLIIVVVIGILIKRR
	ERBB3	VLMSKPHLVIAVTVGLTVIFLILGGSFLYWRGR
	ERBB4	QHARTPLIAAGVIGGLFILVIMALTFAVYVRRK
	ESYT1	LTSFGRRLLVLVPVYLAGAAGLSVGFVLFGLAL
	EVA1A	YISENPERAALYFVSGVCIGLFLTLAALVMRISC
	EVA1B	IRANPESFGLYFVLGVCFGLLLTLCLLVISISCA
	FAT2	GDWGQQEFLVIIVALPLLIIATVGLLLYCRRCK
	FGRL1	SSSSTSLPWPVVIGIPAGAVFILGTVLLWLCQTK
	FRAS1	AASLSQTGASIGSALAAIMLLLLLFLVACFVTRK
	GLYA33	PRPPSMNIALYAGIAGSVFVALIIIGVIVYCCC
	H2Aa	PMSELTETVVCALGLSVGLVGIVVGTIFIIQGL
	H2D1	PSSTKTNTVIIAVPVVLGAVVILGAVMAFVMKR
	H2DMa	PSDLLENALCGVAFGLGVLGTIIGIVFFLCSQR
	H2DMb1	PGLSPIQTVKVSVSAATLGLGFIIFCVGFFRWR
	H2EAPS	LLPETTENVVCALGLFVGLVGIVVGIILIMKGIK
	H2M10.4	GPPQTIPIIAILIGLVLVALVVGTVVIFLVWRK
	H2M11	PEPTISFMHIVIVVVLGALLMGAMMTLLIWKRR
	H2Ob	SEYSWKKILSGAAVFLLGLIVFLVGVVIHLKAQK
	H2T3	TSMPNRTTVRALLGAMIILGFMSGSVMMWMRKN
	HAVR2	DSGETIRTAIHIGVGVSAGLTLALIIGVLILKWY
	HURPUD1	TFSVFLSILYFYSSLSRFLMVMGATVVMYLHHV
	HURPUD2	RAAVLLSIVYFYSSFSRFIMVMGAMLLVYLHQA
	ICAM2	PMQDNQMVIIIVVVSILLFLFVTSVLLCFIFGQ
	IL11RA2	RDPLEQVAVLASLGIFSCLGLAVGALALGLWLRL
	IL13A2R	YTGPDSKIIFIVPVCLFFIFLLLLLCLIVEKEE
	IL20R	SAWKAKVIFWYVFLTSVIVFLFSAIGYLVYRYI
	IL22R1	KTLPDRTWAYSFSGAVLFSMGFLVGLLCYLGYKY
	IL7R	NQGGWDPVLPSVTILSLFSVFLLVILAHVLWKKR
	IMPG2	FVSEPFVIGITIASVVSFLLVASAVVFFLVKML
	INSULINR	VPSNIAKIIIGPLIFVFLFSVVIGSIYLFLRKR
	ITGA1	GLPGRVPLWVILLSAFAGLLLLMLLILALWKIG
	ITGA2b	RALEERAIPVWWVLVGVLGGLLLLTLLVLAMWK
	ITGA5	EGSNGVPLWIIILAILFGLLLLGLLIYVLYKLG
	ITGA6	AQYSGVAWWIILLAVLAGILMLALLVFLLWKCG
	ITGAL	LIHEKEMLHVYVLSGIGGLVLLFLIFLALYKVG
	ITGB1	DCPTGPDIIPIVAGVVAGIVLIGLALLLIWKLL
	ITGB3	ECPKGPDILVVLLSVMGAILLIGLATLLIWKLL
	ITGB6	DCPKPPNIPMIMLGVSLAILLIGVVLLCIWKLL
	JAG1	LKNRTDFLVPLLSSVLTVAWVCCLVTAFYWCVR
	JAM1	VELNVGGIVAAVLVTLILLGLLIFGVWFAYSRG
	JAM2	GKRMQVDVLNISGIIATVVVVAFVISVCGLGTC
	KCNA2	PTTIGGKIVGSLCAIAGVLTIALPVPVIVSNFNYFYHRE
	KCND2	PKTIAGKIFGSICSLSGVLVIALPVPVIVSNFSRIYHQN
	KCNJ12	LRCVTEECPVAVFMVVAQSIVGCIIDSFMIGAI
	KCNJ2	CVTDECPIAVFMVVFQSIVGCIIDAFIIGAVMA
	KCNJ4	FRCVTEECPLAVIAVVVQSIVGCVIDSFMIGTI
	KIRREL2	LLPTVRIVAGAASAATSLLMVITGVVLCCWRHGS
	KITL	PEDSGLQWTAMALPALISLVIGFAFGALYWKKKQ
	L1-CAM	TGSFASEGWFIAFVSAIILLLLILLILCFIKRS
	LDLR	EEQPHGMRFLSIFFPIALVALLVLGAVLLWRNW
	LRP1B	HISTRSIAIIVPLVLLVTLVTTLVIGLVVCKRK
	LRRTM1	NAVQIHKVVTGTMALIFSFLIVVLVLYVSWKCF
	LRRTM4	EHVSFHKIIAGSVALFLSVAMILLVIYVSWKRY
	LRTM1	PTNLRHAVATVVITGVVCGIVCLMMLAAAIYGC
	LRTM2	RRAIGTVIIAGVVCGIVCIMMVVAAAYGCIYAS
	LYSM	PYYGADWGIGWWTAVVIMLIVGIITPVFYLLYY
	MEGF11	LGAERHSVGAVTGIVLLLFLVVVLLGLFAWRRR
	MEGF9	VSWTQFNIIILTVIIIVVVLLMGFVGAVYMYRE
	MEP1A	GERCQAMHVHGSLLGLLIGCIAGLIFLTFVTFS
	MUC4	LSVKLGAFYGILFGTLGALLLLGILAFMIFHFC
	NCAM	IPANGSPTAGLSTGAIVGILIVIFVLLLVVMDI
	NEUREGULIN4	SIPSESNLSAAFVVLAVLLTLTIAALCFLCRKG
	NEUROFASCIN	QADIATQGWFIGLMCAIALLVLILLIVCFIKRS
	NOTCH	PPLPSQLHLMYVAAAAFVLLFFVGCGVLLSRKR
	NrCAM	QVDIATQGWFIGLMCAVALLILILLIVCFIRRN
	NRXN1	IRESSSTTGMVVGIVAAAALCILILLYAMYKYR
	ORAI1 TM4	ITPGEAAAIASTAIMVPCGLVFIVFAVHFYRSL
	ORAI2 TM4	PGSHSHTGWQAALVSTIIMVPVGLIFVVFTIHFY
	ORAI3 TM4	AHGPGWQAAMASTAIMVPVGLVFMAFALHFYRSL
	PCDH1	ERSKQRGNILFGVVAGVVAVALLIALAVLVRYC
	PCDHB12	DYDVLTLYLVVALASVSSLFLLSVLLFVGVRLCR
	PDGFRb	SLPFKVVVISAILALVVLTVISLIILIMLWQKK
	PEAR1	SPVTHNSLGAVIGIAVLGTLVVALIALFIGYRQ
	PLXNA2	SDSLLTLPAIISIAAGGSLLLIIVIIVLIAYKRK
	PLXNA4	PDSPLSLPAIVSIAVAGGLLIIFIVAVLIAYKRK
	PLXNB3	MSTFPVEAQLGLGMGAAVLIAAVLLLTLMYRHK
	PVRL2	AGAGATGGIIGGIIAAIIATAVAGTGILICRQQ
	PVRL2b	SRDVGPLVWGAVGGTLLVLLLAGGFLALILLRG
	PVRL3	LKDDTIGTIIASVVGGALFLVLVSILAGVFCYR
	PVRL3b	TQTSSIAVAGAVIGAVLALFIITVFVTVLLTPR
	SCARF	GRHGKNALIVGILVPLLLLLMGIVCCAYCCSGT
	SDK1	EAPFYEEWWFLLVMALSSLLLILLVVFVLVLHG
	SELE	PVSPTRPLVVALSAAGTSLLTSSSLLYLLMRYF
	SELL	IKEGDYNPLFIPVAVMVTAFSGLAFLIWLARRL
	SEMA4C	APLENLGLVWLAVVALGAVCLVLLLLVLSLRRR
	SEZ6	SALDAAHLAAAIFLPLVAMVLLVGGVYLYFSRFQ
	SHISA5	MGFGATVAIGVTIFVVFIATIIICFTCSCCCLY
	SIGLEC-LIKE1	TLSEMMMGTFVGSGVTALLFLSVCILLLAVRSY
	SIRPA	NATHNWNVFIGVGVACALLVVLLMAALYLLRIK
	SLAM6	LTNPPWNAVWFMTTISIISAVILIFVCWSIHVW
	SLC6A11	NNVYTYPAWGYGIGWLMALSSMLCIPLWIFIKL
	SORL	QAARSTDVAAVVVPILFLILLSLGVGFAILYTK
	SPASTIN	PSSFSSPLVVGFALLRLLACHLGLLFAWLCQRF
	SPINK8	KVIFSVAVLVLASSVWTSLAVDFILPMN
	SPINT2	FLTPGLKAVILVGLFLMVLILLLGTSMVCLIRVV
	SPITZ	PRPMLEKASIASGAMCALVFMLFVCLAFYLRFE
	STAB	LGSEPPPVALSLGVVVTSGTLLGLVAGALYLRA
	STAB2	TAAHSGLGTGIFCAVVLVTGAIALAAYSYFRLN
	SYT14	IRKVSPEAVGFLSAVGVFIVLMLLLFLYINKKF
	SUSD3	FGFKVAVIASIVSCAIILLMSMAFLTCCLLKCVK
	SYNDECAN3	LERKEVLVAVIVGGVVGALFAAFLVTLLIYRMK
	SYT1	LHKIPLPPWALIAIAIVAVLLVVTCCFCVCKKC
	SYT2	INKIPLPPWALIAMAVVAGLLLLTCCFCICKKC
	SYT6	ADSGTSVSLLAVVVIVCGVALVAVFLFLFWKLC
	TGFA	AASQKKQAITALVVVSIVALAVLIITCVLIHCC
	TLR1	SPLSCDTVLLTVTIGATMLVLAVTGAFLCLYFDL
	TLR12	RCRLELRLATSLLLAAPSPPVLLLVFLEPISRHQ
	TLR4	KTIISVSVVSVIVVSTVAFLIYHFYFHLILIAGC
	TMEFF	SRQKLTHVLIAAIIGAVQIAIIVAIVMCITRKC
	TMEM119	MDFFRQYVMLIAVVGSLTFLIMFIVCAALITRQ
	TMEM154	DTSNQVEFILMVAIPLAALLILLFMVLIATYFK
	TNFRSF14	TTCSSQVVYYVVSILLPLVIVGAGIAGFLICTRR
	UNC5B	PLETSGDVALYAGLVVAVFVVVAVLMAVGVIVY
	UNC5C	SAPDSDDVALYVGIVIAVTVCLAITVVVALFVY
	VSIR	QDSDSITAAALATGACIVGILCLPLILLLVYKQR
	ZPLD1	QLNAVTSSLISGMVILGVLCFSLLLCSLALLHRK
	Calnexin	AAEERPWLWVVYILTVALPVFLVILFCCSGKKQ
	Thrombomodulin	ARPVHSGVLIGISIASLSLVVALLALLCHLRKK
	HB-EGF	YTYDHTTVLAVVAVVLSSVCLLVIVGLLMFRYH
